# Supplementary material for: The Chemopreventive Effect of Ginsenoside Compound K Is Regulated by PARP-1 Hyperactivation, Which Is Promoted by p62-Dependent SIRT6 Degradation
Source: Nutrients. 2025 Jan 31;17(3):539. doi: 10.3390/nu17030539 (PMC11821008; doi:10.3390/nu17030539)
Supplement: Supplementary file 1 [file nutrients-17-00539-s001.zip]

Archive with 1 entries (1 files):
- nutrients-3454048-supplementary.pptx
